# Supplementary material for: Investigation of Strategies to Block Downstream Effectors of AT1R-Mediated Signalling to Prevent Aneurysm Formation in Marfan Syndrome
Source: Int J Mol Sci. 2024 May 4;25(9):5025. doi: 10.3390/ijms25095025 (PMC11084825; doi:10.3390/ijms25095025)
Supplement: Supplementary file 1 [file ijms-25-05025-s001.zip]

Archive with 1 entries (1 files):
- ijms-2942775-supplementary.pdf
